# Supplementary material for: Structural landscape of activation, desensitization and inhibition in the human TRPM4 channel
Source: Nat Struct Mol Biol. 2025 Oct 31;33(1):43–52. doi: 10.1038/s41594-025-01705-3 (PMC12819144; doi:10.1038/s41594-025-01705-3)
Supplement: Supplementary file 8 — Statistical source data. [file 41594_2025_1705_MOESM8_ESM.xlsx]

## Sheet: Fig.1c
			Relative outward currents normalized to maximum current at state A (initial Ca2+ activation)
		hTRPM4 functional states	patch 1	patch 2	patch 3	patch 4	patch 5	Mean	SD	p values (vs A)
		A	1	1	1	1	1	1	0	-
		B	0.2619	0.28988	0.26789	0.31616	0.27941	0.28305	0.02141	9e-05
		C	0.25	0.2592	0.29652	0.30373	0.27451	0.27679	0.02317	9e-05
		D	0.02381	0.01687	0.02045	0.02309	0.01961	0.02077	0.0028	6e-05
		E	0.97619	0.98006	0.97955	0.9929	0.99346	0.98443	0.00812	0.85
