# Supplementary material for: Structural landscape of activation, desensitization and inhibition in the human TRPM4 channel
Source: Nat Struct Mol Biol. 2025 Oct 31;33(1):43–52. doi: 10.1038/s41594-025-01705-3 (PMC12819144; doi:10.1038/s41594-025-01705-3)
Supplement: Supplementary file 9 — Statistical source data. [file 41594_2025_1705_MOESM9_ESM.xlsx]

## Sheet: Fig. 2c
		Current (pA) at 100 mV
	hTRPM4 construct	patch 1	patch 2	patch 3	patch 4	patch 5	Mean	SD	p values (vs WT)
	WT	148	129	138	169	157	148.2	15.7	-
	E828A	220	230	190	178	169	197.4	26.5	0.007
	Q831A	170	149	185	130	169	160.6	21.4	0.325
	N865A	785	712	698	720	610	705	62.7	7e-05
	D868A	41	32	57	29	46	41	11.3	4e-05
	R905A	52	37	60	32	58	47.8	12.6	5e-05
	E1068A	10	15	21	9	13	13.6	4.8	1e-05

## Sheet: Fig. 2e
		Current (pA) at 100 mV
	hTRPM4 construct	patch 1	patch 2	patch 3	patch 4	patch 5	Mean	SD	p values (vs WT)
	WT	148	129	138	169	157	148.2	15.7	-
	D270A	201	163	142	154	139	159.8	24.954	0.41
	D395A	236	181	221	189	165	198.4	29.2882	0.06
	E396A	9	14	15	19	8	13	4.52769	1e-05

## Sheet: Fig. 2g
		Current (pA) at 100 mV
	hTRPM4 construct	patch 1	patch 2	patch 3	patch 4	patch 5	Mean	SD	p values (vs WT)
	WT	410	480	320	390	430	406	58.6	-
	R664A	81	69	58	90	70	73.6	12.3	0.0014
	K925A	114	90	130	71	89	98.8	23.2	0.0024
	K928A	19	25	17	11	30	20.4	7.3	0.0001
