# Supplementary material for: Structural landscape of activation, desensitization and inhibition in the human TRPM4 channel
Source: Nat Struct Mol Biol. 2025 Oct 31;33(1):43–52. doi: 10.1038/s41594-025-01705-3 (PMC12819144; doi:10.1038/s41594-025-01705-3)
Supplement: Supplementary file 10 — Statistical source data. [file 41594_2025_1705_MOESM10_ESM.xlsx]

## Sheet: Fig. 3e
		Current (pA) at 100 mV
	hTRPM4 construct	patch 1	patch 2	patch 3	patch 4	patch 5	Mean	SD	p values (vs WT)
	WT	410	480	320	390	430	406	58.6	-
	W864A	176	189	140	139	181	165	23.7	0.0003
	H908A	32	21	24	26	19	24.4	5.1	0.0001
	F910A	11	9	12	8	12	10.4	1.8	0.0001
	F935A	10	9	8	12	7	9.2	1.9	0.0001

## Sheet: Fig.3g
		Pore radius (Å)
	Distance along the pore (Å)	Apo-closed	Ca2+/PI(4,5)P2-bound open	Ca2+-bound putative desensitized	ATP-inhibited
	45.97	6.90328	6.97506	6.96149	6.94117
	45.845	6.85721	6.93304	6.92804	6.89133
	45.72	6.81275	6.89261	6.89625	6.84304
	45.595	6.7699	6.85378	6.86086	6.79632
	45.47	6.7287	6.81658	6.81994	6.7512
	45.345	6.68917	6.77954	6.78067	6.70771
	45.22	6.65132	6.73805	6.74308	6.66587
	45.095	6.61518	6.69822	6.70719	6.6257
	44.97	6.58079	6.66008	6.67303	6.58724
	44.845	6.54816	6.62365	6.64061	6.55056
	44.72	6.51731	6.58895	6.60995	6.51551
	44.595	6.48826	6.55602	6.58108	6.4823
	44.47	6.46104	6.52486	6.55401	6.45087
	44.345	6.43565	6.4955	6.52877	6.42126
	44.22	6.41213	6.46796	6.50536	6.39348
	44.095	6.39048	6.44226	6.4838	6.36756
	43.97	6.37072	6.41842	6.46411	6.34351
	43.845	6.35286	6.39644	6.44631	6.32134
	43.72	6.33692	6.37635	6.4304	6.30108
	43.595	6.32291	6.35817	6.41639	6.28273
	43.47	6.31084	6.34189	6.4043	6.26632
	43.345	6.30071	6.32755	6.39414	6.25185
	43.22	6.29254	6.31513	6.38591	6.23934
	43.095	6.28633	6.30467	6.37961	6.22879
	42.97	6.28208	6.29615	6.37526	6.22021
	42.845	6.2798	6.2896	6.37286	6.2136
	42.72	6.2795	6.28501	6.3724	6.20899
	42.595	6.28116	6.28239	6.37388	6.20635
	42.47	6.28479	6.28173	6.37732	6.20571
	42.345	6.29039	6.28305	6.3827	6.20705
	42.22	6.29795	6.28633	6.39001	6.21039
	42.095	6.30747	6.29158	6.38969	6.2157
	41.97	6.21496	6.2988	6.3053	6.223
	41.845	6.12326	6.30797	6.22199	6.23138
	41.72	6.03248	6.31909	6.13979	6.22004
	41.595	5.94267	6.27375	6.05874	6.12789
	41.47	5.85385	6.1853	5.97888	6.03665
	41.345	5.76606	6.09786	5.90024	5.94637
	41.22	5.67934	6.01146	5.82287	5.85707
	41.095	5.59372	5.92614	5.7468	5.76878
	40.97	5.50924	5.84193	5.67111	5.68155
	40.845	5.42594	5.75887	5.57125	5.59541
	40.72	5.34387	5.677	5.47218	5.51041
	40.595	5.26307	5.59637	5.37392	5.42654
	40.47	5.18358	5.517	5.27651	5.34387
	40.345	5.10545	5.43896	5.17999	5.26247
	40.22	5.02872	5.36227	5.08439	5.18236
	40.095	4.95345	5.28699	4.98975	5.10359
	39.97	4.87967	5.21316	4.89611	5.02621
	39.845	4.80745	5.14083	4.80351	4.95027
	39.72	4.73684	5.07004	4.712	4.87583
	39.595	4.66788	5.00085	4.62164	4.80291
	39.47	4.60063	4.93331	4.53247	4.73159
	39.345	4.53516	4.86746	4.44454	4.66188
	39.22	4.4715	4.80337	4.3579	4.5938
	39.095	4.40972	4.74107	4.27261	4.52757
	38.97	4.34988	4.68064	4.18872	4.46315
	38.845	4.29203	4.62211	4.10631	4.4006
	38.72	4.23624	4.56554	4.02542	4.33997
	38.595	4.18255	4.51099	3.94612	4.28132
	38.47	4.13103	4.45852	3.86849	4.22472
	38.345	4.08174	4.40816	3.79259	4.17021
	38.22	4.03473	4.35999	3.7185	4.11786
	38.095	3.99005	4.31405	3.64628	4.06772
	37.97	3.94777	4.27039	3.57602	4.01986
	37.845	3.90793	4.22906	3.50779	3.95893
	37.72	3.84266	4.19012	3.44167	3.86573
	37.595	3.75155	4.1286	3.37775	3.7738
	37.47	3.66181	4.03912	3.31611	3.68322
	37.345	3.57352	3.951	3.25683	3.59405
	37.22	3.48676	3.86431	3.2	3.50638
	37.095	3.4016	3.77911	3.1457	3.42027
	36.97	3.31813	3.69547	3.09401	3.3358
	36.845	3.23643	3.61348	3.04503	3.25307
	36.72	3.15659	3.5332	2.99884	3.17216
	36.595	3.07871	3.45472	2.95551	3.09316
	36.47	3.00288	3.37813	2.91513	3.01616
	36.345	2.92921	3.3035	2.87778	2.94127
	36.22	2.85781	3.23094	2.84352	2.86858
	36.095	2.78882	3.16053	2.81244	2.7983
	35.97	2.72198	3.09237	2.78458	2.7303
	35.845	2.65802	3.02656	2.73441	2.66497
	35.72	2.59679	2.9632	2.67899	2.6023
	35.595	2.53838	2.90238	2.62651	2.54243
	35.47	2.48294	2.84423	2.57707	2.48546
	35.345	2.43057	2.78883	2.53079	2.43154
	35.22	2.3814	2.73629	2.48777	2.38077
	35.095	2.33554	2.68673	2.44811	2.33327
	34.97	2.29312	2.64023	2.41191	2.28916
	34.845	2.25424	2.5969	2.37927	2.24854
	34.72	2.219	2.55685	2.35027	2.21154
	34.595	2.18752	2.52016	2.32499	2.17827
	34.47	2.15988	2.48692	2.3035	2.14882
	34.345	2.13617	2.45721	2.28586	2.12328
	34.22	2.11646	2.43112	2.27213	2.10173
	34.095	2.10081	2.40872	2.26235	2.08426
	33.97	2.08928	2.39006	2.25655	2.07075
	33.845	2.0819	2.3752	2.25474	2.06159
	33.72	2.0787	2.36417	2.25693	2.05661
	33.595	2.07969	2.35702	2.26312	2.05586
	33.47	2.08486	2.35376	2.27328	2.05931
	33.345	2.09421	2.3544	2.28739	2.06696
	33.22	2.10769	2.35894	2.30539	2.07876
	33.095	2.12526	2.36736	2.32725	2.0947
	32.97	2.14687	2.37965	2.35289	2.11473
	32.845	2.17244	2.39577	2.38225	2.13877
	32.72	2.20191	2.41566	2.35124	2.16676
	32.595	2.23517	2.43928	2.31741	2.19861
	32.47	2.27214	2.46656	2.28708	2.23422
	32.345	2.31271	2.49744	2.26033	2.26979
	32.22	2.34196	2.53182	2.23723	2.23983
	32.095	2.31817	2.56962	2.21784	2.21363
	31.97	2.29801	2.61076	2.20221	2.19113
	31.845	2.28154	2.62177	2.1904	2.17239
	31.72	2.2688	2.60318	2.18242	2.15746
	31.595	2.25982	2.58804	2.17831	2.14639
	31.47	2.25463	2.57638	2.17808	2.1392
	31.345	2.25325	2.56822	2.18172	2.13593
	31.22	2.25567	2.5636	2.18924	2.13657
	31.095	2.26189	2.56251	2.20059	2.14113
	30.97	2.2719	2.56496	2.21576	2.14959
	30.845	2.28566	2.57094	2.2347	2.16193
	30.72	2.30313	2.58044	2.25736	2.17812
	30.595	2.32425	2.59345	2.28368	2.19797
	30.47	2.34898	2.60991	2.31358	2.22156
	30.345	2.3773	2.62981	2.347	2.24896
	30.22	2.4091	2.65309	2.38384	2.27996
	30.095	2.4443	2.6797	2.42403	2.31449
	29.97	2.48283	2.70959	2.46746	2.35245
	29.845	2.52459	2.74268	2.51404	2.39376
	29.72	2.56949	2.77891	2.56366	2.43831
	29.595	2.61744	2.81821	2.61624	2.48601
	29.47	2.66834	2.8605	2.67166	2.53675
	29.345	2.72215	2.9057	2.72983	2.59044
	29.22	2.77858	2.95373	2.79063	2.64695
	29.095	2.83774	3.0045	2.85397	2.7062
	28.97	2.89945	3.05794	2.91974	2.76807
	28.845	2.96361	3.11394	2.98785	2.83246
	28.72	3.03014	3.17243	3.0582	2.89927
	28.595	3.09893	3.23333	3.13069	2.9684
	28.47	3.16989	3.29654	3.20524	3.03974
	28.345	3.24292	3.36198	3.28174	3.11319
	28.22	3.31795	3.42957	3.36013	3.18866
	28.095	3.39489	3.49923	3.4403	3.26608
	27.97	3.47365	3.57087	3.52219	3.34535
	27.845	3.54238	3.64443	3.60571	3.42636
	27.72	3.59547	3.71982	3.6908	3.50907
	27.595	3.65089	3.79697	3.77737	3.5787
	27.47	3.70857	3.87581	3.86537	3.63764
	27.345	3.76843	3.95627	3.93834	3.6969
	27.22	3.83042	4.03828	4.00319	3.75832
	27.095	3.89446	4.12179	4.06996	3.82182
	26.97	3.96048	4.18149	4.1386	3.88735
	26.845	4.02842	4.24274	4.20904	3.95475
	26.72	4.09821	4.30592	4.28122	4.02404
	26.595	4.16978	4.37097	4.35507	4.09483
	26.47	4.24308	4.43783	4.43055	4.16739
	26.345	4.31805	4.50645	4.50759	4.24203
	26.22	4.39461	4.57677	4.58613	4.3183
	26.095	4.47272	4.64873	4.66613	4.39614
	25.97	4.55232	4.72228	4.74752	4.4755
	25.845	4.60373	4.79737	4.7778	4.55631
	25.72	4.62264	4.87394	4.80176	4.63852
	25.595	4.64398	4.95195	4.82804	4.70661
	25.47	4.66772	5.03134	4.85663	4.7328
	25.345	4.69383	5.05985	4.88747	4.75959
	25.22	4.72229	5.08582	4.92055	4.78774
	25.095	4.75311	5.114	4.95583	4.81867
	24.97	4.78601	5.14436	4.99328	4.85185
	24.845	4.82131	5.17687	5.03286	4.88725
	24.72	4.85882	5.21151	5.07452	4.92484
	24.595	4.8985	5.24823	5.11824	4.96458
	24.47	4.94032	5.28702	5.16397	5.00643
	24.345	4.98402	5.32783	5.21167	5.05035
	24.22	5.0289	5.37063	5.26131	5.0963
	24.095	5.07687	5.41538	5.31283	5.1442
	23.97	5.12681	5.46205	5.35393	5.1933
	23.845	5.12504	5.5106	5.32358	5.14583
	23.72	5.04506	5.56098	5.24649	5.06547
	23.595	4.96641	5.61317	5.17049	4.98645
	23.47	4.88917	5.63524	5.09591	4.90883
	23.345	4.81351	5.60984	5.02279	4.83263
	23.22	4.73914	5.58652	4.95119	4.75793
	23.095	4.66644	5.56528	4.88114	4.68476
	22.97	4.59533	5.54616	4.81271	4.61318
	22.845	4.52589	5.52916	4.74593	4.54325
	22.72	4.45815	5.50136	4.68086	4.47501
	22.595	4.39219	5.42155	4.61756	4.40852
	22.47	4.32805	5.32682	4.55606	4.34385
	22.345	4.26578	5.23304	4.49644	4.28088
	22.22	4.20536	5.14023	4.43873	4.21984
	22.095	4.14702	5.04843	4.383	4.16094
	21.97	4.09074	4.9577	4.32929	4.10407
	21.845	4.03657	4.86806	4.27767	4.04931
	21.72	3.98458	4.77958	4.22817	3.99671
	21.595	3.93437	4.69228	4.18086	3.94632
	21.47	3.88643	4.60622	4.13579	3.89822
	21.345	3.84131	4.52145	4.093	3.85244
	21.22	3.7986	4.43803	4.05256	3.80906
	21.095	3.75834	4.356	4.01449	3.76813
	20.97	3.7206	4.27542	3.90599	3.72969
	20.845	3.68543	4.19635	3.79684	3.69381
	20.72	3.65288	4.11886	3.68836	3.66053
	20.595	3.56017	4.043	3.58059	3.56763
	20.47	3.45207	3.96883	3.47357	3.46002
	20.345	3.34436	3.89642	3.36735	3.35319
	20.22	3.23743	3.82585	3.26199	3.24719
	20.095	3.13137	3.75717	3.15752	3.14206
	19.97	3.02612	3.69047	3.05402	3.03787
	19.845	2.92188	3.6258	2.95154	2.93468
	19.72	2.81867	3.56325	2.85015	2.83255
	19.595	2.71655	3.50289	2.74992	2.73151
	19.47	2.61559	3.44479	2.65093	2.63168
	19.345	2.51588	3.38903	2.55327	2.53319
	19.22	2.41749	3.33568	2.45702	2.43608
	19.095	2.32054	3.28482	2.36228	2.34045
	18.97	2.22511	3.23653	2.26915	2.2464
	18.845	2.13132	3.19087	2.17775	2.15404
	18.72	2.03928	3.14793	2.0882	2.0635
	18.595	1.94913	3.10776	2.00062	1.9749
	18.47	1.861	3.07045	1.91516	1.88838
	18.345	1.77504	3.03604	1.83195	1.80409
	18.22	1.6914	3.00462	1.75117	1.72218
	18.095	1.61026	2.97622	1.67297	1.64281
	17.97	1.53178	2.95092	1.59752	1.56616
	17.845	1.45614	2.92875	1.52502	1.49244
	17.72	1.38357	2.90976	1.45566	1.42182
	17.595	1.3142	2.89399	1.38964	1.35455
	17.47	1.24803	2.88147	1.32717	1.29081
	17.345	1.18597	2.87223	1.26846	1.23081
	17.22	1.12788	2.86628	1.21373	1.17478
	17.095	1.07398	2.86364	1.16319	1.12295
	16.97	1.0245	2.86432	1.11706	1.07554
	16.845	0.97969	2.86831	1.07554	1.03276
	16.72	0.93976	2.8756	1.03884	0.99468
	16.595	0.90493	2.88618	1.00715	0.96186
	16.47	0.87539	2.90003	0.98062	0.93428
	16.345	0.85132	2.91712	0.95941	0.91208
	16.22	0.83287	2.93741	0.94364	0.89539
	16.095	0.82014	2.94979	0.9334	0.88433
	15.97	0.81323	2.94733	0.92874	0.87895
	15.845	0.81217	2.94826	0.92971	0.8793
	15.72	0.81698	2.9526	0.93629	0.88535
	15.595	0.82767	2.96032	0.94844	0.89705
	15.47	0.8439	2.94654	0.9661	0.91436
	15.345	0.86635	2.91135	0.98915	0.93716
	15.22	0.89334	2.8792	1.01748	0.96534
	15.095	0.92625	2.85015	1.05091	0.99873
	14.97	0.96432	2.82427	1.08929	1.03716
	14.845	1.00737	2.80161	1.13241	1.08041
	14.72	1.05515	2.78221	1.18009	1.12828
	14.595	1.10746	2.76611	1.23209	1.18056
	14.47	1.16404	2.75335	1.28822	1.21042
	14.345	1.16772	2.74396	1.26452	1.1518
	14.22	1.11232	2.73796	1.2109	1.09732
	14.095	1.06112	2.73535	1.16151	1.04721
	13.97	1.01445	2.73616	1.11658	1.0017
	13.845	0.97267	2.74037	1.0763	0.96101
	13.72	0.93587	2.74797	1.04086	0.92537
	13.595	0.90426	2.75895	1.01046	0.89496
	13.47	0.87802	2.77329	0.98524	0.86996
	13.345	0.8573	2.79096	0.96535	0.85052
	13.22	0.84223	2.8119	0.95091	0.83676
	13.095	0.83293	2.83609	0.94199	0.82877
	12.97	0.82918	2.86347	0.93865	0.8266
	12.845	0.8314	2.89399	0.94087	0.83026
	12.72	0.83943	2.92759	0.94867	0.83974
	12.595	0.85322	2.96419	0.96202	0.85496
	12.47	0.87269	3.00375	0.98083	0.87584
	12.345	0.89771	3.04617	1.00499	0.90224
	12.22	0.92813	3.09139	1.03437	0.93401
	12.095	0.96379	3.13934	1.06881	0.97096
	11.97	1.00448	3.18993	1.10814	1.0129
	11.845	1.04998	3.24308	1.15216	1.05961
	11.72	1.10009	3.29872	1.20067	1.11086
	11.595	1.15505	3.35677	1.25346	1.16653
	11.47	1.2136	3.41715	1.31031	1.22614
	11.345	1.27618	3.47977	1.37102	1.28963
	11.22	1.34243	3.54457	1.43536	1.35674
	11.095	1.41213	3.61145	1.50313	1.42724
	10.97	1.48506	3.68036	1.57412	1.50092
	10.845	1.56101	3.7512	1.64814	1.57758
	10.72	1.63979	3.73167	1.72499	1.65702
	10.595	1.72117	3.66444	1.80451	1.73905
	10.47	1.80498	3.59933	1.88652	1.82351
	10.345	1.88961	3.5364	1.97086	1.90984
	10.22	1.93269	3.47576	1.99842	1.87916
	10.095	1.88493	3.41747	1.95185	1.82917
	9.97	1.84077	3.36163	1.90907	1.783
	9.845	1.80013	3.30831	1.87021	1.74081
	9.72	1.76358	3.25759	1.83539	1.70276
	9.595	1.73125	3.20956	1.80476	1.66898
	9.47	1.70328	3.16429	1.77841	1.6396
	9.345	1.67977	3.12188	1.75644	1.61482
	9.22	1.66081	3.08238	1.73895	1.59467
	9.095	1.64649	3.04588	1.726	1.57917
	8.97	1.63687	3.01245	1.71764	1.56845
	8.845	1.6323	2.98215	1.7139	1.56256
	8.72	1.63215	2.95504	1.71481	1.56153
	8.595	1.63678	2.93119	1.72036	1.56536
	8.47	1.64614	2.91064	1.73053	1.57404
	8.345	1.6602	2.89344	1.74527	1.58752
	8.22	1.67889	2.87962	1.76452	1.60575
	8.095	1.70215	2.86922	1.78822	1.62893
	7.97	1.72987	2.86225	1.81626	1.65624
	7.845	1.76208	2.85875	1.84855	1.68821
	7.72	1.79828	2.85871	1.88497	1.7245
	7.595	1.83869	2.86213	1.92538	1.76518
	7.47	1.88307	2.86901	1.95989	1.80956
	7.345	1.93116	2.87933	1.96315	1.85798
	7.22	1.94306	2.89307	1.9705	1.8836
	7.095	1.95531	2.91019	1.98192	1.89642
	6.97	1.97162	2.93066	1.99737	1.91335
	6.845	1.99193	2.95443	2.0168	1.93433
	6.72	2.01617	2.98146	2.04015	1.9593
	6.595	2.04428	3.01169	2.06735	1.98818
	6.47	2.07617	3.04504	2.09832	2.02089
	6.345	2.11182	3.08147	2.13298	2.05732
	6.22	2.15107	3.1209	2.17123	2.09738
	6.095	2.19372	3.16324	2.21296	2.14095
	5.97	2.23975	3.20844	2.25807	2.18792
	5.845	2.28904	3.25641	2.30646	2.23851
	5.72	2.34148	3.30706	2.358	2.29226
	5.595	2.39696	3.36032	2.41259	2.34872
	5.47	2.45535	3.41611	2.4701	2.40809
	5.345	2.51654	3.47434	2.53043	2.47027
	5.22	2.58041	3.53493	2.59345	2.53513
	5.095	2.64699	3.59779	2.65906	2.60255
	4.97	2.71578	3.66286	2.72715	2.67243
	4.845	2.78702	3.73004	2.79759	2.74464
	4.72	2.8605	3.79926	2.8703	2.81909
	4.595	2.93612	3.87045	2.94517	2.89565
	4.47	3.01378	3.94352	3.02209	2.97425
	4.345	3.09337	4.01841	3.10097	3.05477
	4.22	3.17482	4.09504	3.18173	3.13712
	4.095	3.25803	4.17334	3.26426	3.22122
	3.97	3.34291	4.25326	3.34849	3.30697
	3.845	3.42939	4.33472	3.43433	3.39431
	3.72	3.51739	4.41766	3.52171	3.48314
	3.595	3.60683	4.50202	3.61055	3.5734
	3.47	3.69764	4.58775	3.70079	3.66501
	3.345	3.78977	4.67478	3.79235	3.75792
	3.22	3.88313	4.76307	3.88518	3.85205
	3.095	3.97769	4.85256	3.97921	3.94735
	2.97	4.07337	4.94321	4.07438	4.04376
	2.845	4.17013	5.03497	4.17064	4.14122
	2.72	4.26791	5.12779	4.26795	4.23969
	2.595	4.36667	5.22163	4.36624	4.33912
	2.47	4.46635	5.31645	4.46548	4.43947
	2.345	4.56693	5.41221	4.56562	4.54068
	2.22	4.66835	5.50887	4.66661	4.64272
	2.095	4.77057	5.6064	4.76843	4.74555
	1.97	4.87357	5.70476	4.87103	4.84913
	1.845	4.9773	5.80392	4.97438	4.95344
	1.72	5.08173	5.90384	5.07844	5.05843
	1.595	5.18683	6.0045	5.18318	5.16408
	1.47	5.29257	6.10587	5.2488	5.2312
	1.345	5.38089	6.20792	5.31385	5.29757
	1.22	5.44834	6.31062	5.38053	5.36555
	1.095	5.5173	6.41395	5.39597	5.4353
	0.97	5.58777	6.51789	5.40801	5.50636
	0.845	5.62727	6.62242	5.42218	5.53708
	0.72	5.63437	6.7275	5.43847	5.55532
	0.595	5.58817	6.83312	5.45685	5.57586
	0.47	5.54383	6.93927	5.47733	5.59844
